# Supplementary material for: Virtual Clinical Trials Guided Design of an Age-Appropriate Formulation and Dosing Strategy of Nifedipine for Paediatric Use
Source: Pharmaceutics. 2023 Feb 7;15(2):556. doi: 10.3390/pharmaceutics15020556 (PMC9961156; doi:10.3390/pharmaceutics15020556)
Supplement: Supplementary file 1 [file pharmaceutics-15-00556-s001.zip]

Archive with 1 entries (1 files):
- pharmaceutics-2097142-supplementary.pdf
